# Supplementary material for: International Approaches to Management of CFTR-Related Metabolic Syndrome/Cystic Fibrosis Screen Positive, Inconclusive Diagnosis
Source: Int J Neonatal Screen. 2022 Jan 11;8(1):5. doi: 10.3390/ijns8010005 (PMC8788507; doi:10.3390/ijns8010005)
Supplement: Supplementary file 1 [file IJNS-08-00005-s001.zip]

Archive with 1 entries (1 files):
- IJNS-1515116-supplementary.pdf
